# Supplementary material for: Dietary Diversity and Nutritional Adequacy among an Older Spanish Population with Metabolic Syndrome in the PREDIMED-Plus Study: A Cross-Sectional Analysis
Source: Nutrients. 2019 Apr 26;11(5):958. doi: 10.3390/nu11050958 (PMC6567048; doi:10.3390/nu11050958)
Supplement: Supplementary file 1 [file nutrients-11-00958-s001.zip]

Archive with 5 entries (5 files):
- Supplementary Table 1_TrackedCopy.docx
- Supplementary Table 2_Trackedcopy.docx
- Supplementary Table 3_TrackedCopy.docx
- Supplementary Table 4_Trackedcopy.docx
- Supplementary Table 5_Trackedcopy.docx
